# Supplementary material for: p21Waf1/Cip1 Is a Novel Downstream Target of 40S Ribosomal S6 Kinase 2
Source: Cancers (Basel). 2024 Nov 10;16(22):3783. doi: 10.3390/cancers16223783 (PMC11592183; doi:10.3390/cancers16223783)
Supplement: Supplementary file 1 [file cancers-16-03783-s001.zip]

Archive with 1 entries (1 files):
- cancers-3303018-supplementary.pdf
